# Supplementary material for: Clinical Utility of Plasma Cell-Free DNA EGFR Mutation Analysis in Treatment-Naïve Stage IV Non-Small Cell Lung Cancer Patients
Source: J Clin Med. 2022 Feb 21;11(4):1144. doi: 10.3390/jcm11041144 (PMC8880481; doi:10.3390/jcm11041144)
Supplement: Supplementary file 1 [file jcm-11-01144-s001.zip]

Archive with 1 entries (1 files):
- jcm-1597614-supplementary.pdf
